# Supplementary material for: Poly(ethylene-imine)-Functionalized Magnetite Nanoparticles Derivatized with Folic Acid: Heating and Targeting Properties
Source: Polymers (Basel). 2021 May 15;13(10):1599. doi: 10.3390/polym13101599 (PMC8155902; doi:10.3390/polym13101599)
Supplement: Supplementary file 1 [file polymers-13-01599-s001.zip]

Archive with 1 entries (1 files):
- polymers-1199311-SI.pdf
